# Supplementary material for: Study on the Adsorption Properties of Graphene Oxide/Laponite RD/Chitosan Composites
Source: Materials (Basel). 2021 Jun 11;14(12):3224. doi: 10.3390/ma14123224 (PMC8230705; doi:10.3390/ma14123224)
Supplement: Supplementary file 1 [file materials-14-03224-s001.zip]

Archive with 1 entries (1 files):
- materials-1228698-supplementary.pdf
